# Supplementary material for: Bereavement Following the Loss of a Partner Among LGBTIQ+ Individuals: A Scoping Review of the Evidence (2016–2026)
Source: Healthcare (Basel). 2026 Jun 18;14(12):1758. doi: 10.3390/healthcare14121758 (PMC13299162; doi:10.3390/healthcare14121758)
Supplement: Supplementary file 1 [file healthcare-14-01758-s001.zip]

Archive with 1 entries (1 files):
- healthcare-4353410-supplementary.pdf
